# Supplementary material for: Cross-border spread of a mosaic resistance (OXA-48) and virulence (aerobactin) plasmid in Klebsiella pneumoniae: a European Antimicrobial Resistance Genes Surveillance Network investigation, Europe, February 2019 to October 2024
Source: Euro Surveill. 2025 Jul 10;30(27):2500439. doi: 10.2807/1560-7917.ES.2025.30.27.2500439 (PMC12262110; doi:10.2807/1560-7917.ES.2025.30.27.2500439)
Supplement: Supplementary Table [file 25-00439_SupplementaryTable.xlsx]

## Sheet: supplementary_table
This supplementary material is hosted by Eurosurveillance as supporting information alongside the article "Cross-border spread of a mosaic resistance (OXA-48) and virulence (aerobactin) plasmid in Klebsiella pneumoniae, February 2019 – October 2024: an investigation of the European Antimicrobial Resistance Genes Surveillance Network", on behalf of the authors, who remain responsible for the accur…
Supplementary Table
BioSample	Species	Reporting country	Year	BioProject	Run	Sequencing approach	Sequence type	Carbapenemase gene(s)
SAMEA112199034	Klebsiella pneumoniae	DE	2022	PRJEB35890	DRR122226	short-read	ST147	blaNDM-1; blaOXA-48
SAMEA112199012	Klebsiella pneumoniae	DE	2022	PRJNA1106484	DRR122240	short-read	ST147	blaNDM-1; blaOXA-48
SAMEA112199039	Klebsiella pneumoniae	DE	2022	PRJNA288601	DRR122244	short-read	ST147	blaNDM-1; blaOXA-48
SAMEA112199041	Klebsiella pneumoniae	DE	2022	PRJNA288601	DRR122250	short-read	ST147	blaNDM-1; blaOXA-48
SAMEA112199023	Klebsiella pneumoniae	DE	2022	PRJNA288601	DRR122270	short-read	ST147	blaNDM-1; blaOXA-48
SAMEA112199044	Klebsiella pneumoniae	DE	2022	PRJNA288601	DRR124963	short-read	ST147	blaNDM-1; blaOXA-48
SAMEA112199028	Klebsiella pneumoniae	DE	2022	PRJNA288601	DRR400319	short-read	ST147	blaNDM-1; blaOXA-48
SAMEA112198996	Klebsiella pneumoniae	DE	2022	PRJNA648389	ERR10040041	short-read	ST147	blaNDM-1; blaOXA-48
SAMEA112199037	Klebsiella pneumoniae	DE	2022	PRJNA657553	ERR10321489	short-read	ST147	blaNDM-1; blaOXA-48
SAMN48743150	Klebsiella pneumoniae	DE	2022	PRJNA1268013	SRR33702234	short-read	ST147	blaNDM-1; blaOXA-48
SAMN48761121	Klebsiella pneumoniae	DE	2022	PRJNA1268013	SRR33723576	short-read	ST147	blaNDM-1; blaOXA-48
SAMN48772967	Klebsiella pneumoniae	DE	2022	PRJNA1268013	SRR33734241	short-read	ST147	blaOXA-48
SAMEA118423844	Klebsiella pneumoniae	DE	2023	PRJEB89771	ERR15093817	short-read	ST147	blaNDM-1; blaOXA-48
SAMEA118423839	Klebsiella pneumoniae	DE	2023	PRJEB89771	ERR15093787	short-read	ST147	blaNDM-1; blaOXA-48
SAMEA118423845	Klebsiella pneumoniae	DE	2023	PRJEB89771	ERR15093823	short-read	ST147	blaNDM-1; blaOXA-48
SAMEA118423840	Klebsiella pneumoniae	DE	2023	PRJEB89771	ERR15093793	short-read	ST147	blaNDM-1; blaOXA-48
SAMEA118423847	Klebsiella pneumoniae	DE	2023	PRJEB89771	ERR15093837	short-read	ST147	blaNDM-1; blaOXA-48
SAMEA118423846	Klebsiella pneumoniae	DE	2023	PRJEB89771	ERR15093831	short-read	ST147	blaOXA-48
SAMEA118423843	Klebsiella pneumoniae	DE	2023	PRJEB89771	ERR15093812	short-read	ST147	blaOXA-48
SAMEA118423848	Klebsiella pneumoniae	DE	2023	PRJEB89771	ERR15093930	short-read	ST147	blaOXA-48
SAMEA118423841	Klebsiella pneumoniae	DE	2024	PRJEB89771	ERR15093801	short-read	ST147	blaNDM-1; blaOXA-48
SAMEA118423842	Klebsiella pneumoniae	DE	2024	PRJEB89771	ERR15093807	short-read	ST147	blaOXA-48
SAMEA112785762	Klebsiella pneumoniae	DK	2022	PRJEB60743	ERR11021157	short-read	ST147	blaNDM-1; blaOXA-48
SAMEA112785767	Klebsiella pneumoniae	DK	2022	PRJEB60743	ERR11021154	short-read	ST147	blaNDM-1; blaOXA-48
SAMEA112785768	Klebsiella pneumoniae	DK	2022	PRJEB60743	ERR11021148	short-read	ST147	blaNDM-1; blaOXA-48
SAMEA112785759	Klebsiella pneumoniae	DK	2022	PRJEB60743	ERR11021142	short-read	ST147	blaNDM-1; blaOXA-48
SAMEA112785758	Klebsiella pneumoniae	DK	2022	PRJEB60743	ERR11021121	short-read	ST147	blaNDM-1; blaOXA-48
SAMEA112785757	Klebsiella pneumoniae	DK	2022	PRJEB60743	ERR11021110	short-read	ST147	blaNDM-1; blaOXA-48
SAMEA112785766	Klebsiella pneumoniae	DK	2022	PRJEB60743	ERR11021125	short-read	ST147	blaNDM-1; blaOXA-48
SAMEA112785761	Klebsiella pneumoniae	DK	2022	PRJEB60743	ERR11021114	short-read	ST147	blaNDM-1; blaOXA-48
SAMEA112785760	Klebsiella pneumoniae	DK	2022	PRJEB60743	ERR11021160	short-read	ST147	blaNDM-1; blaOXA-48
SAMEA112785756	Klebsiella pneumoniae	DK	2022	PRJEB60743	ERR11021135	short-read	ST147	blaOXA-48
SAMEA116290088	Klebsiella pneumoniae	DK	2023	PRJEB75178	ERR13848593	short-read	ST147	blaNDM-1; blaOXA-48
SAMEA118423838	Klebsiella pneumoniae	FI	2022	PRJEB89771	ERR15093714	short-read	ST147	blaNDM-1; blaOXA-48
SAMEA118423834	Klebsiella pneumoniae	FI	2022	PRJEB89771	ERR15093687	short-read	ST147	blaNDM-1; blaOXA-48
SAMEA118423836	Klebsiella pneumoniae	FI	2023	PRJEB89771	ERR15093706	short-read	ST147	blaNDM-1; blaOXA-48
SAMEA118423833	Klebsiella pneumoniae	FI	2023	PRJEB89771	ERR15093679	short-read	ST147	blaNDM-1; blaOXA-48
SAMEA118423832	Klebsiella pneumoniae	FI	2023	PRJEB89771	ERR15093673	short-read	ST147	blaNDM-1; blaOXA-48
SAMEA118423835	Klebsiella pneumoniae	FI	2024	PRJEB89771	ERR15093690	short-read	ST147	blaNDM-1; blaOXA-48
SAMEA118423837	Klebsiella pneumoniae	FI	2024	PRJEB89771	ERR15093707	short-read	ST147	blaNDM-1; blaOXA-48
SAMEA118423831	Klebsiella pneumoniae	FI	2024	PRJEB89771	ERR15093531	short-read	ST147	blaNDM-1; blaOXA-48
SAMEA118348810	Klebsiella pneumoniae	IE	2019	PRJEB89810	ERR15007052	short-read	ST395	blaOXA-48
SAMEA118348812	Klebsiella pneumoniae	IE	2022	PRJEB89810	ERR15007057	short-read	ST147	blaNDM-1; blaOXA-48
SAMEA118348813	Klebsiella pneumoniae	IE	2022	PRJEB89810	ERR15007059	short-read	ST147	blaNDM-1; blaOXA-48
SAMEA118348814	Klebsiella pneumoniae	IE	2022	PRJEB89810	ERR15007095	short-read	ST147	blaNDM-1; blaOXA-48
SAMEA118348811	Klebsiella pneumoniae	IE	2022	PRJEB89810	ERR15007054	short-read	ST147	blaNDM-1; blaOXA-48
SAMEA118348816	Klebsiella pneumoniae	IE	2024	PRJEB89810	ERR15007104	short-read	ST147	blaOXA-48
SAMEA118348815	Klebsiella pneumoniae	IE	2024	PRJEB89810	ERR15007100	short-read	ST147	blaOXA-48
SAMEA115428350	Klebsiella pneumoniae	LT	2023	PRJEB74083	ERR12771884	short-read	ST147	blaNDM-1; blaOXA-48
SAMEA115428363	Klebsiella pneumoniae	LT	2023	PRJEB74083	ERR12772214	short-read	ST147	blaOXA-48
SAMEA115427557	Klebsiella pneumoniae	LT	2023	PRJEB74083	ERR12772371	short-read	ST147	blaOXA-48
SAMEA115430299	Klebsiella pneumoniae	LT	2023	PRJEB74083	ERR12771419	short-read	ST147	blaOXA-48
SAMEA115427645	Klebsiella pneumoniae	LT	2023	PRJEB74083	ERR12778254	short-read	ST29	blaOXA-48
SAMEA115428354	Klebsiella pneumoniae	LT	2023	PRJEB74083	ERR12772723	short-read	ST392	blaOXA-48
SAMEA115427616	Klebsiella pneumoniae	LT	2023	PRJEB74083	ERR12771408	short-read	ST392	blaOXA-48
SAMEA115427663	Klebsiella pneumoniae	LT	2023	PRJEB74083	ERR12772337	short-read	ST392	blaOXA-48
SAMEA115427628	Klebsiella pneumoniae	LT	2023	PRJEB74083	ERR12771899	short-read	ST392	blaOXA-48
SAMEA115427641	Klebsiella pneumoniae	LT	2023	PRJEB74083	ERR12772226	short-read	ST392	blaOXA-48
SAMEA115428351	Klebsiella pneumoniae	LT	2023	PRJEB74083	ERR12772515	short-read	ST392	blaOXA-48
SAMEA115427629	Klebsiella pneumoniae	LT	2023	PRJEB74083	ERR12771467	short-read	ST392	blaOXA-48
SAMEA115428340	Klebsiella pneumoniae	LT	2023	PRJEB74083	ERR12772739	short-read	ST392	blaOXA-48
SAMEA115428366	Klebsiella pneumoniae	LT	2023	PRJEB74083	ERR12771405	short-read	ST392	blaOXA-48
SAMEA115430307	Klebsiella pneumoniae	LT	2023	PRJEB74083	ERR12772219	short-read	ST392	blaOXA-48
SAMEA115427661	Klebsiella pneumoniae	LT	2023	PRJEB74083	ERR12772632	short-read	ST392	blaOXA-48
SAMEA115427631	Klebsiella pneumoniae	LT	2023	PRJEB74083	ERR12771417	short-read	ST392	blaOXA-48
SAMEA115427555	Klebsiella pneumoniae	LT	2023	PRJEB74083	ERR12771593	short-read	ST392	blaOXA-48
SAMEA115427637	Klebsiella pneumoniae	LT	2023	PRJEB74083	ERR12772626	short-read	ST392	blaOXA-48
SAMEA115427642	Klebsiella pneumoniae	LT	2023	PRJEB74083	ERR12771479	short-read	ST392	blaOXA-48
SAMEA115427664	Klebsiella pneumoniae	LT	2023	PRJEB74083	ERR12772244	short-read	ST392	blaOXA-48
SAMEA115427616	Klebsiella pneumoniae	LT	2023	PRJEB74083	ERR12771845	short-read	ST392	blaOXA-48
SAMEA115428373	Klebsiella pneumoniae	LT	2023	PRJEB74083	ERR12771854	short-read	ST392	blaOXA-48
SAMEA115427641	Klebsiella pneumoniae	LT	2023	PRJEB74083	ERR12771064	short-read	ST392	blaOXA-48
SAMEA115427660	Klebsiella pneumoniae	LT	2023	PRJEB74083	ERR12771513	short-read	ST392	blaOXA-48
SAMEA115428345	Klebsiella pneumoniae	LT	2023	PRJEB74083	ERR12771055	short-read	ST392	blaOXA-48
SAMEA115427652	Klebsiella pneumoniae	LT	2023	PRJEB74083	ERR12771521	short-read	ST392	blaOXA-48
SAMEA115430299	Klebsiella pneumoniae	LT	2023	PRJEB74083	ERR12772238	short-read	ST392	blaOXA-48
SAMEA115428370	Klebsiella pneumoniae	LT	2023	PRJEB74083	ERR12771872	short-read	ST392	blaOXA-48
SAMEA115428355	Klebsiella pneumoniae	LT	2023	PRJEB74083	ERR12771866	short-read	ST392	blaOXA-48
SAMEA115428364	Klebsiella pneumoniae	LT	2023	PRJEB74083	ERR12771528	short-read	ST392	blaOXA-48
SAMEA115427646	Klebsiella pneumoniae	LT	2023	PRJEB74083	ERR12771524	short-read	ST392	blaOXA-48
SAMEA115428359	Klebsiella pneumoniae	LT	2023	PRJEB74083	ERR12771826	short-read	ST392	blaOXA-48
SAMEA115428340	Klebsiella pneumoniae	LT	2023	PRJEB74083	ERR12771860	short-read	ST392	blaOXA-48
SAMEA115427619	Klebsiella pneumoniae	LT	2023	PRJEB74083	ERR12771837	short-read	ST45	blaOXA-48
SAMEA115428374	Klebsiella pneumoniae	LT	2023	PRJEB74083	ERR12772362	short-read	ST45	blaOXA-48
SAMEA115428338	Klebsiella pneumoniae	LT	2023	PRJEB74083	ERR12772123	short-read	ST45	blaOXA-48
SAMEA115427636	Klebsiella pneumoniae	LT	2023	PRJEB74083	ERR12772175	short-read	ST45	blaOXA-48
SAMEA115427652	Klebsiella pneumoniae	LT	2023	PRJEB74083	ERR12778258	short-read	ST45	blaOXA-48
SAMEA115427634	Klebsiella pneumoniae	LT	2023	PRJEB74083	ERR12778155	short-read	ST45	blaOXA-48
SAMEA115430298	Klebsiella pneumoniae	LT	2023	PRJEB74083	ERR12778247	short-read	ST45	blaOXA-48
SAMEA115428341	Klebsiella pneumoniae	LT	2023	PRJEB74083	ERR12771469	short-read	ST45	blaOXA-48
SAMEA115428371	Klebsiella pneumoniae	LT	2023	PRJEB74083	ERR12771596	short-read	ST45	blaOXA-48
SAMEA115427618	Klebsiella pneumoniae	LT	2023	PRJEB74083	ERR12772727	short-read	ST45	blaOXA-48
SAMEA115427660	Klebsiella pneumoniae	LT	2023	PRJEB74083	ERR12772209	short-read	ST45	blaOXA-48
SAMEA115428345	Klebsiella pneumoniae	LT	2023	PRJEB74083	ERR12778156	short-read	ST45	blaOXA-48
SAMEA115428358	Klebsiella pneumoniae	LT	2023	PRJEB74083	ERR12771835	short-read	ST45	blaOXA-48
SAMEA115427652	Klebsiella pneumoniae	LT	2023	PRJEB74083	ERR12778151	short-read	ST45	blaOXA-48
SAMEA115430301	Klebsiella pneumoniae	LT	2023	PRJEB74083	ERR12772130	short-read	ST45	blaOXA-48
SAMEA115427634	Klebsiella pneumoniae	LT	2023	PRJEB74083	ERR12771851	short-read	ST45	blaOXA-48
SAMEA115428374	Klebsiella pneumoniae	LT	2023	PRJEB74083	ERR12772343	short-read	ST45	blaOXA-48
SAMEA115427655	Klebsiella pneumoniae	LT	2023	PRJEB74083	ERR12771822	short-read	ST45	blaOXA-48
SAMEA115428365	Klebsiella pneumoniae	LT	2023	PRJEB74083	ERR12772733	short-read	ST45	blaOXA-48
SAMEA115428357	Klebsiella pneumoniae	LT	2023	PRJEB74083	ERR12771427	short-read	ST45	blaOXA-48
SAMEA115427615	Klebsiella pneumoniae	LT	2023	PRJEB74083	ERR12772350	short-read	ST45	blaOXA-48
SAMEA115427617	Klebsiella pneumoniae	LT	2023	PRJEB74083	ERR12771824	short-read	ST45	blaOXA-48
SAMEA115430303	Klebsiella pneumoniae	LT	2023	PRJEB74083	ERR12772355	short-read	ST45	blaOXA-48
SAMEA115427665	Klebsiella pneumoniae	LT	2023	PRJEB74083	ERR12772624	short-read	ST45	blaOXA-48
SAMEA115427630	Klebsiella pneumoniae	LT	2023	PRJEB74083	ERR12771896	short-read	ST45	blaOXA-48
SAMEA115427646	Klebsiella pneumoniae	LT	2023	PRJEB74083	ERR12772511	short-read	ST45	blaOXA-48
SAMEA115428350	Klebsiella pneumoniae	LT	2023	PRJEB74083	ERR12778153	short-read	ST45	blaOXA-48
SAMEA115427644	Klebsiella pneumoniae	LT	2023	PRJEB74083	ERR12772506	short-read	ST45	blaOXA-48
SAMEA115427649	Klebsiella pneumoniae	LT	2023	PRJEB74083	ERR12771879	short-read	ST45	blaOXA-48
SAMEA115427632	Klebsiella pneumoniae	LT	2023	PRJEB74083	ERR12771431	short-read	ST45	blaOXA-48
SAMEA115427637	Klebsiella pneumoniae	LT	2023	PRJEB74083	ERR12772127	short-read	ST45	blaOXA-48
SAMEA115428339	Klebsiella pneumoniae	LT	2023	PRJEB74083	ERR12772183	short-read	ST45	blaOXA-48
SAMEA115427630	Klebsiella pneumoniae	LT	2023	PRJEB74083	ERR12778243	short-read	ST45	blaOXA-48
SAMEA118422065	Klebsiella pneumoniae	LT	2023	PRJEB89771	ERR15092785	short-read	ST392	blaOXA-48
SAMEA118422025	Klebsiella pneumoniae	LT	2023	PRJEB89771	ERR15092746	short-read	ST45	blaOXA-48
SAMEA118422052	Klebsiella pneumoniae	LT	2023	PRJEB89771	ERR15092773	short-read	ST45	blaOXA-48
SAMEA118422027	Klebsiella pneumoniae	LT	2023	PRJEB89771	ERR15092749	short-read	ST45	blaOXA-48
SAMEA118422083	Klebsiella pneumoniae	LT	2024	PRJEB89771	ERR15092893	short-read	ST147	blaNDM-1; blaOXA-48
SAMEA118422081	Klebsiella pneumoniae	LT	2024	PRJEB89771	ERR15092891	short-read	ST15	blaOXA-48
SAMEA118422059	Klebsiella pneumoniae	LT	2024	PRJEB89771	ERR15092780	short-read	ST392	blaOXA-48
SAMEA118422078	Klebsiella pneumoniae	LT	2024	PRJEB89771	ERR15092888	short-read	ST392	blaOXA-48
SAMEA118422074	Klebsiella pneumoniae	LT	2024	PRJEB89771	ERR15092884	short-read	ST392	blaOXA-48
SAMEA118422056	Klebsiella pneumoniae	LT	2024	PRJEB89771	ERR15092777	short-read	ST392	blaOXA-48
SAMEA118422075	Klebsiella pneumoniae	LT	2024	PRJEB89771	ERR15092885	short-read	ST392	blaOXA-48
SAMEA118422076	Klebsiella pneumoniae	LT	2024	PRJEB89771	ERR15092886	short-read	ST392	blaOXA-48
SAMEA118422060	Klebsiella pneumoniae	LT	2024	PRJEB89771	ERR15092781	short-read	ST392	blaOXA-48
SAMEA118422066	Klebsiella pneumoniae	LT	2024	PRJEB89771	ERR15092786	short-read	ST392	blaOXA-48
SAMEA118422067	Klebsiella pneumoniae	LT	2024	PRJEB89771	ERR15092787	short-read	ST392	blaOXA-48
SAMEA118422077	Klebsiella pneumoniae	LT	2024	PRJEB89771	ERR15092887	short-read	ST392	blaOXA-48
SAMEA118422063	Klebsiella pneumoniae	LT	2024	PRJEB89771	ERR15092783	short-read	ST392	blaOXA-48
SAMEA118422070	Klebsiella pneumoniae	LT	2024	PRJEB89771	ERR15092790	short-read	ST392	blaOXA-48
SAMEA118422072	Klebsiella pneumoniae	LT	2024	PRJEB89771	ERR15092822	short-read	ST392	blaOXA-48
SAMEA118422068	Klebsiella pneumoniae	LT	2024	PRJEB89771	ERR15092788	short-read	ST392	blaOXA-48
SAMEA118422057	Klebsiella pneumoniae	LT	2024	PRJEB89771	ERR15092778	short-read	ST392	blaOXA-48
SAMEA118422061	Klebsiella pneumoniae	LT	2024	PRJEB89771	ERR15092782	short-read	ST392	blaOXA-48
SAMEA118422055	Klebsiella pneumoniae	LT	2024	PRJEB89771	ERR15092776	short-read	ST4110	blaOXA-48
SAMEA118422053	Klebsiella pneumoniae	LT	2024	PRJEB89771	ERR15092774	short-read	ST4110	blaOXA-48
SAMEA118422033	Klebsiella pneumoniae	LT	2024	PRJEB89771	ERR15092755	short-read	ST45	blaOXA-48
SAMEA118422029	Klebsiella pneumoniae	LT	2024	PRJEB89771	ERR15092751	short-read	ST45	blaOXA-48
SAMEA118422030	Klebsiella pneumoniae	LT	2024	PRJEB89771	ERR15092752	short-read	ST45	blaOXA-48
SAMEA118422049	Klebsiella pneumoniae	LT	2024	PRJEB89771	ERR15092770	short-read	ST45	blaOXA-48
SAMEA118422047	Klebsiella pneumoniae	LT	2024	PRJEB89771	ERR15092768	short-read	ST45	blaOXA-48
SAMEA118422046	Klebsiella pneumoniae	LT	2024	PRJEB89771	ERR15092767	short-read	ST45	blaOXA-48
SAMEA118422039	Klebsiella pneumoniae	LT	2024	PRJEB89771	ERR15092760	short-read	ST45	blaOXA-48
SAMEA118422036	Klebsiella pneumoniae	LT	2024	PRJEB89771	ERR15092757	short-read	ST45	blaOXA-48
SAMEA118422035	Klebsiella pneumoniae	LT	2024	PRJEB89771	ERR15092756	short-read	ST45	blaOXA-48
SAMEA118422042	Klebsiella pneumoniae	LT	2024	PRJEB89771	ERR15092763	short-read	ST45	blaOXA-48
SAMEA118422038	Klebsiella pneumoniae	LT	2024	PRJEB89771	ERR15092759	short-read	ST45	blaOXA-48
SAMEA118422048	Klebsiella pneumoniae	LT	2024	PRJEB89771	ERR15092769	short-read	ST45	blaOXA-48
SAMEA118422026	Klebsiella pneumoniae	LT	2024	PRJEB89771	ERR15092748	short-read	ST45	blaOXA-48
SAMEA118422050	Klebsiella pneumoniae	LT	2024	PRJEB89771	ERR15092771	short-read	ST45	blaOXA-48
SAMEA118422045	Klebsiella pneumoniae	LT	2024	PRJEB89771	ERR15092766	short-read	ST45	blaOXA-48
SAMEA118422031	Klebsiella pneumoniae	LT	2024	PRJEB89771	ERR15092753	short-read	ST45	blaOXA-48
SAMEA118422032	Klebsiella pneumoniae	LT	2024	PRJEB89771	ERR15092754	short-read	ST45	blaOXA-48
SAMEA118422028	Klebsiella pneumoniae	LT	2024	PRJEB89771	ERR15092750	short-read	ST45	blaOXA-48
SAMEA118422037	Klebsiella pneumoniae	LT	2024	PRJEB89771	ERR15092758	short-read	ST45	blaOXA-48
SAMEA118364959	Klebsiella pneumoniae	LV	2022	PRJEB89896	ERR15076911	short-read	ST147	blaNDM-1; blaOXA-48
SAMEA118364957	Klebsiella pneumoniae	LV	2022	PRJEB89896	ERR15076909	short-read	ST147	blaNDM-1; blaOXA-48
SAMEA118364931	Klebsiella pneumoniae	LV	2022	PRJEB89896	ERR15076883	short-read	ST147	blaNDM-1; blaOXA-48
SAMEA118364943	Klebsiella pneumoniae	LV	2022	PRJEB89896	ERR15076895	short-read	ST147	blaNDM-1; blaOXA-48
SAMEA118364953	Klebsiella pneumoniae	LV	2022	PRJEB89896	ERR15076905	short-read	ST147	blaNDM-1; blaOXA-48
SAMEA118364950	Klebsiella pneumoniae	LV	2022	PRJEB89896	ERR15076902	short-read	ST147	blaNDM-1; blaOXA-48
SAMEA118364951	Klebsiella pneumoniae	LV	2022	PRJEB89896	ERR15076903	short-read	ST147	blaNDM-1; blaOXA-48
SAMEA118364937	Klebsiella pneumoniae	LV	2022	PRJEB89896	ERR15076889	short-read	ST147	blaNDM-1; blaOXA-48
SAMEA118364958	Klebsiella pneumoniae	LV	2022	PRJEB89896	ERR15076910	short-read	ST147	blaNDM-1; blaOXA-48
SAMEA118364945	Klebsiella pneumoniae	LV	2022	PRJEB89896	ERR15076897	short-read	ST147	blaNDM-1; blaOXA-48
SAMEA118364947	Klebsiella pneumoniae	LV	2022	PRJEB89896	ERR15076899	short-read	ST147	blaNDM-1; blaOXA-48
SAMEA118364940	Klebsiella pneumoniae	LV	2022	PRJEB89896	ERR15076892	short-read	ST147	blaNDM-1; blaOXA-48
SAMEA118364954	Klebsiella pneumoniae	LV	2022	PRJEB89896	ERR15076906	short-read	ST147	blaNDM-1; blaOXA-48
SAMEA118364946	Klebsiella pneumoniae	LV	2022	PRJEB89896	ERR15076898	short-read	ST147	blaNDM-1; blaOXA-48
SAMEA118364942	Klebsiella pneumoniae	LV	2022	PRJEB89896	ERR15076894	short-read	ST147	blaNDM-1; blaOXA-48
SAMEA118364935	Klebsiella pneumoniae	LV	2022	PRJEB89896	ERR15076887	short-read	ST147	blaNDM-1; blaOXA-48
SAMEA118364941	Klebsiella pneumoniae	LV	2022	PRJEB89896	ERR15076893	short-read	ST147	blaNDM-1; blaOXA-48
SAMEA118364934	Klebsiella pneumoniae	LV	2022	PRJEB89896	ERR15076886	short-read	ST147	blaNDM-1; blaOXA-48
SAMEA118364960	Klebsiella pneumoniae	LV	2022	PRJEB89896	ERR15076912	short-read	ST147	blaOXA-48
SAMEA118364938	Klebsiella pneumoniae	LV	2022	PRJEB89896	ERR15076890	short-read	ST147	blaOXA-48
SAMEA118364956	Klebsiella pneumoniae	LV	2022	PRJEB89896	ERR15076908	short-read	ST147	blaOXA-48
SAMEA118364933	Klebsiella pneumoniae	LV	2022	PRJEB89896	ERR15076885	short-read	ST147	blaOXA-48
SAMEA118364955	Klebsiella pneumoniae	LV	2022	PRJEB89896	ERR15076907	short-read	ST147	blaOXA-48
SAMEA118364936	Klebsiella pneumoniae	LV	2022	PRJEB89896	ERR15076888	short-read	ST147	blaOXA-48
SAMEA118364944	Klebsiella pneumoniae	LV	2022	PRJEB89896	ERR15076896	short-read	ST147	blaOXA-48
SAMEA118364939	Klebsiella pneumoniae	LV	2022	PRJEB89896	ERR15076891	short-read	ST147	blaOXA-48
SAMEA118364981	Klebsiella pneumoniae	LV	2023	PRJEB89896	ERR15076933	short-read	ST147	blaNDM-1; blaOXA-48
SAMEA118365040	Klebsiella pneumoniae	LV	2023	PRJEB89896	ERR15076992	short-read	ST147	blaNDM-1; blaOXA-48
SAMEA118365136	Klebsiella pneumoniae	LV	2023	PRJEB89896	ERR15077088	short-read	ST147	blaNDM-1; blaOXA-48
SAMEA118365184	Klebsiella pneumoniae	LV	2023	PRJEB89896	ERR15077136	short-read	ST147	blaNDM-1; blaOXA-48
SAMEA118365023	Klebsiella pneumoniae	LV	2023	PRJEB89896	ERR15076975	short-read	ST147	blaNDM-1; blaOXA-48
SAMEA118365007	Klebsiella pneumoniae	LV	2023	PRJEB89896	ERR15076959	short-read	ST147	blaNDM-1; blaOXA-48
SAMEA118365212	Klebsiella pneumoniae	LV	2023	PRJEB89896	ERR15077164	short-read	ST147	blaNDM-1; blaOXA-48
SAMEA118364974	Klebsiella pneumoniae	LV	2023	PRJEB89896	ERR15076926	short-read	ST147	blaNDM-1; blaOXA-48
SAMEA118365189	Klebsiella pneumoniae	LV	2023	PRJEB89896	ERR15077141	short-read	ST147	blaNDM-1; blaOXA-48
SAMEA118365130	Klebsiella pneumoniae	LV	2023	PRJEB89896	ERR15077082	short-read	ST147	blaNDM-1; blaOXA-48
SAMEA118365155	Klebsiella pneumoniae	LV	2023	PRJEB89896	ERR15077107	short-read	ST147	blaNDM-1; blaOXA-48
SAMEA118365194	Klebsiella pneumoniae	LV	2023	PRJEB89896	ERR15077146	short-read	ST147	blaNDM-1; blaOXA-48
SAMEA118365065	Klebsiella pneumoniae	LV	2023	PRJEB89896	ERR15077017	short-read	ST147	blaNDM-1; blaOXA-48
SAMEA118365021	Klebsiella pneumoniae	LV	2023	PRJEB89896	ERR15076973	short-read	ST147	blaNDM-1; blaOXA-48
SAMEA118365206	Klebsiella pneumoniae	LV	2023	PRJEB89896	ERR15077158	short-read	ST147	blaNDM-1; blaOXA-48
SAMEA118365138	Klebsiella pneumoniae	LV	2023	PRJEB89896	ERR15077090	short-read	ST147	blaNDM-1; blaOXA-48
SAMEA118365180	Klebsiella pneumoniae	LV	2023	PRJEB89896	ERR15077132	short-read	ST147	blaNDM-1; blaOXA-48
SAMEA118365177	Klebsiella pneumoniae	LV	2023	PRJEB89896	ERR15077129	short-read	ST147	blaNDM-1; blaOXA-48
SAMEA118365205	Klebsiella pneumoniae	LV	2023	PRJEB89896	ERR15077157	short-read	ST147	blaNDM-1; blaOXA-48
SAMEA118365064	Klebsiella pneumoniae	LV	2023	PRJEB89896	ERR15077016	short-read	ST147	blaNDM-1; blaOXA-48
SAMEA118365112	Klebsiella pneumoniae	LV	2023	PRJEB89896	ERR15077064	short-read	ST147	blaNDM-1; blaOXA-48
SAMEA118365012	Klebsiella pneumoniae	LV	2023	PRJEB89896	ERR15076964	short-read	ST147	blaNDM-1; blaOXA-48
SAMEA118365114	Klebsiella pneumoniae	LV	2023	PRJEB89896	ERR15077066	short-read	ST147	blaNDM-1; blaOXA-48
SAMEA118364985	Klebsiella pneumoniae	LV	2023	PRJEB89896	ERR15076937	short-read	ST147	blaNDM-1; blaOXA-48
SAMEA118365062	Klebsiella pneumoniae	LV	2023	PRJEB89896	ERR15077014	short-read	ST147	blaNDM-1; blaOXA-48
SAMEA118365020	Klebsiella pneumoniae	LV	2023	PRJEB89896	ERR15076972	short-read	ST147	blaNDM-1; blaOXA-48
SAMEA118365045	Klebsiella pneumoniae	LV	2023	PRJEB89896	ERR15076997	short-read	ST147	blaNDM-1; blaOXA-48
SAMEA118365145	Klebsiella pneumoniae	LV	2023	PRJEB89896	ERR15077097	short-read	ST147	blaNDM-1; blaOXA-48
SAMEA118365101	Klebsiella pneumoniae	LV	2023	PRJEB89896	ERR15077053	short-read	ST147	blaNDM-1; blaOXA-48
SAMEA118365178	Klebsiella pneumoniae	LV	2023	PRJEB89896	ERR15077130	short-read	ST147	blaNDM-1; blaOXA-48
SAMEA118365185	Klebsiella pneumoniae	LV	2023	PRJEB89896	ERR15077137	short-read	ST147	blaNDM-1; blaOXA-48
SAMEA118365144	Klebsiella pneumoniae	LV	2023	PRJEB89896	ERR15077096	short-read	ST147	blaNDM-1; blaOXA-48
SAMEA118365063	Klebsiella pneumoniae	LV	2023	PRJEB89896	ERR15077015	short-read	ST147	blaNDM-1; blaOXA-48
SAMEA118365132	Klebsiella pneumoniae	LV	2023	PRJEB89896	ERR15077084	short-read	ST147	blaNDM-1; blaOXA-48
SAMEA118365186	Klebsiella pneumoniae	LV	2023	PRJEB89896	ERR15077138	short-read	ST147	blaNDM-1; blaOXA-48
SAMEA118365006	Klebsiella pneumoniae	LV	2023	PRJEB89896	ERR15076958	short-read	ST147	blaNDM-1; blaOXA-48
SAMEA118364993	Klebsiella pneumoniae	LV	2023	PRJEB89896	ERR15076945	short-read	ST147	blaNDM-1; blaOXA-48
SAMEA118364972	Klebsiella pneumoniae	LV	2023	PRJEB89896	ERR15076924	short-read	ST147	blaNDM-1; blaOXA-48
SAMEA118365179	Klebsiella pneumoniae	LV	2023	PRJEB89896	ERR15077131	short-read	ST147	blaNDM-1; blaOXA-48
SAMEA118365111	Klebsiella pneumoniae	LV	2023	PRJEB89896	ERR15077063	short-read	ST147	blaNDM-1; blaOXA-48
SAMEA118365158	Klebsiella pneumoniae	LV	2023	PRJEB89896	ERR15077110	short-read	ST147	blaNDM-1; blaOXA-48
SAMEA118365088	Klebsiella pneumoniae	LV	2023	PRJEB89896	ERR15077040	short-read	ST147	blaNDM-1; blaOXA-48
SAMEA118365005	Klebsiella pneumoniae	LV	2023	PRJEB89896	ERR15076957	short-read	ST147	blaNDM-1; blaOXA-48
SAMEA118365147	Klebsiella pneumoniae	LV	2023	PRJEB89896	ERR15077099	short-read	ST147	blaNDM-1; blaOXA-48
SAMEA118365174	Klebsiella pneumoniae	LV	2023	PRJEB89896	ERR15077126	short-read	ST147	blaNDM-1; blaOXA-48
SAMEA118365209	Klebsiella pneumoniae	LV	2023	PRJEB89896	ERR15077161	short-read	ST147	blaNDM-1; blaOXA-48
SAMEA118365102	Klebsiella pneumoniae	LV	2023	PRJEB89896	ERR15077054	short-read	ST147	blaNDM-1; blaOXA-48
SAMEA118365190	Klebsiella pneumoniae	LV	2023	PRJEB89896	ERR15077142	short-read	ST147	blaNDM-1; blaOXA-48
SAMEA118365069	Klebsiella pneumoniae	LV	2023	PRJEB89896	ERR15077021	short-read	ST147	blaNDM-1; blaOXA-48
SAMEA118365181	Klebsiella pneumoniae	LV	2023	PRJEB89896	ERR15077133	short-read	ST147	blaNDM-1; blaOXA-48
SAMEA118365090	Klebsiella pneumoniae	LV	2023	PRJEB89896	ERR15077042	short-read	ST147	blaNDM-1; blaOXA-48
SAMEA118365070	Klebsiella pneumoniae	LV	2023	PRJEB89896	ERR15077022	short-read	ST147	blaNDM-1; blaOXA-48
SAMEA118365073	Klebsiella pneumoniae	LV	2023	PRJEB89896	ERR15077025	short-read	ST147	blaNDM-1; blaOXA-48
SAMEA118365016	Klebsiella pneumoniae	LV	2023	PRJEB89896	ERR15076968	short-read	ST147	blaNDM-1; blaOXA-48
SAMEA118365208	Klebsiella pneumoniae	LV	2023	PRJEB89896	ERR15077160	short-read	ST147	blaNDM-1; blaOXA-48
SAMEA118365029	Klebsiella pneumoniae	LV	2023	PRJEB89896	ERR15076981	short-read	ST147	blaNDM-1; blaOXA-48
SAMEA118365018	Klebsiella pneumoniae	LV	2023	PRJEB89896	ERR15076970	short-read	ST147	blaNDM-1; blaOXA-48
SAMEA118365015	Klebsiella pneumoniae	LV	2023	PRJEB89896	ERR15076967	short-read	ST147	blaNDM-1; blaOXA-48
SAMEA118365055	Klebsiella pneumoniae	LV	2023	PRJEB89896	ERR15077007	short-read	ST147	blaNDM-1; blaOXA-48
SAMEA118365126	Klebsiella pneumoniae	LV	2023	PRJEB89896	ERR15077078	short-read	ST147	blaNDM-1; blaOXA-48
SAMEA118365171	Klebsiella pneumoniae	LV	2023	PRJEB89896	ERR15077123	short-read	ST147	blaNDM-1; blaOXA-48
SAMEA118365182	Klebsiella pneumoniae	LV	2023	PRJEB89896	ERR15077134	short-read	ST147	blaNDM-1; blaOXA-48
SAMEA118365086	Klebsiella pneumoniae	LV	2023	PRJEB89896	ERR15077038	short-read	ST147	blaNDM-1; blaOXA-48
SAMEA118364997	Klebsiella pneumoniae	LV	2023	PRJEB89896	ERR15076949	short-read	ST147	blaNDM-1; blaOXA-48
SAMEA118365110	Klebsiella pneumoniae	LV	2023	PRJEB89896	ERR15077062	short-read	ST147	blaNDM-1; blaOXA-48
SAMEA118365214	Klebsiella pneumoniae	LV	2023	PRJEB89896	ERR15077166	short-read	ST147	blaNDM-1; blaOXA-48
SAMEA118365160	Klebsiella pneumoniae	LV	2023	PRJEB89896	ERR15077112	short-read	ST147	blaNDM-1; blaOXA-48
SAMEA118365087	Klebsiella pneumoniae	LV	2023	PRJEB89896	ERR15077039	short-read	ST147	blaNDM-1; blaOXA-48
SAMEA118365167	Klebsiella pneumoniae	LV	2023	PRJEB89896	ERR15077119	short-read	ST147	blaNDM-1; blaOXA-48
SAMEA118365115	Klebsiella pneumoniae	LV	2023	PRJEB89896	ERR15077067	short-read	ST147	blaNDM-1; blaOXA-48
SAMEA118365009	Klebsiella pneumoniae	LV	2023	PRJEB89896	ERR15076961	short-read	ST147	blaNDM-1; blaOXA-48
SAMEA118365203	Klebsiella pneumoniae	LV	2023	PRJEB89896	ERR15077155	short-read	ST147	blaNDM-1; blaOXA-48
SAMEA118365036	Klebsiella pneumoniae	LV	2023	PRJEB89896	ERR15076988	short-read	ST147	blaNDM-1; blaOXA-48
SAMEA118364982	Klebsiella pneumoniae	LV	2023	PRJEB89896	ERR15076934	short-read	ST147	blaNDM-1; blaOXA-48
SAMEA118365000	Klebsiella pneumoniae	LV	2023	PRJEB89896	ERR15076952	short-read	ST147	blaNDM-1; blaOXA-48
SAMEA118365030	Klebsiella pneumoniae	LV	2023	PRJEB89896	ERR15076982	short-read	ST147	blaNDM-1; blaOXA-48
SAMEA118364976	Klebsiella pneumoniae	LV	2023	PRJEB89896	ERR15076928	short-read	ST147	blaNDM-1; blaOXA-48
SAMEA118364978	Klebsiella pneumoniae	LV	2023	PRJEB89896	ERR15076930	short-read	ST147	blaNDM-1; blaOXA-48
SAMEA118365103	Klebsiella pneumoniae	LV	2023	PRJEB89896	ERR15077055	short-read	ST147	blaNDM-1; blaOXA-48
SAMEA118365035	Klebsiella pneumoniae	LV	2023	PRJEB89896	ERR15076987	short-read	ST147	blaNDM-1; blaOXA-48
SAMEA118365187	Klebsiella pneumoniae	LV	2023	PRJEB89896	ERR15077139	short-read	ST147	blaNDM-1; blaOXA-48
SAMEA118365169	Klebsiella pneumoniae	LV	2023	PRJEB89896	ERR15077121	short-read	ST147	blaNDM-1; blaOXA-48
SAMEA118364977	Klebsiella pneumoniae	LV	2023	PRJEB89896	ERR15076929	short-read	ST147	blaNDM-1; blaOXA-48
SAMEA118365121	Klebsiella pneumoniae	LV	2023	PRJEB89896	ERR15077073	short-read	ST147	blaNDM-1; blaOXA-48
SAMEA118364995	Klebsiella pneumoniae	LV	2023	PRJEB89896	ERR15076947	short-read	ST147	blaNDM-1; blaOXA-48
SAMEA118365022	Klebsiella pneumoniae	LV	2023	PRJEB89896	ERR15076974	short-read	ST147	blaNDM-1; blaOXA-48
SAMEA118365038	Klebsiella pneumoniae	LV	2023	PRJEB89896	ERR15076990	short-read	ST147	blaNDM-1; blaOXA-48
SAMEA118365152	Klebsiella pneumoniae	LV	2023	PRJEB89896	ERR15077104	short-read	ST147	blaNDM-1; blaOXA-48
SAMEA118365093	Klebsiella pneumoniae	LV	2023	PRJEB89896	ERR15077045	short-read	ST147	blaNDM-1; blaOXA-48
SAMEA118365109	Klebsiella pneumoniae	LV	2023	PRJEB89896	ERR15077061	short-read	ST147	blaNDM-1; blaOXA-48
SAMEA118365041	Klebsiella pneumoniae	LV	2023	PRJEB89896	ERR15076993	short-read	ST147	blaNDM-1; blaOXA-48
SAMEA118365107	Klebsiella pneumoniae	LV	2023	PRJEB89896	ERR15077059	short-read	ST147	blaNDM-1; blaOXA-48
SAMEA118365072	Klebsiella pneumoniae	LV	2023	PRJEB89896	ERR15077024	short-read	ST147	blaNDM-1; blaOXA-48
SAMEA118365163	Klebsiella pneumoniae	LV	2023	PRJEB89896	ERR15077115	short-read	ST147	blaNDM-1; blaOXA-48
SAMEA118365011	Klebsiella pneumoniae	LV	2023	PRJEB89896	ERR15076963	short-read	ST147	blaNDM-1; blaOXA-48
SAMEA118365025	Klebsiella pneumoniae	LV	2023	PRJEB89896	ERR15076977	short-read	ST147	blaNDM-1; blaOXA-48
SAMEA118365105	Klebsiella pneumoniae	LV	2023	PRJEB89896	ERR15077057	short-read	ST147	blaNDM-1; blaOXA-48
SAMEA118365127	Klebsiella pneumoniae	LV	2023	PRJEB89896	ERR15077079	short-read	ST147	blaNDM-1; blaOXA-48
SAMEA118365060	Klebsiella pneumoniae	LV	2023	PRJEB89896	ERR15077012	short-read	ST147	blaNDM-1; blaOXA-48
SAMEA118365168	Klebsiella pneumoniae	LV	2023	PRJEB89896	ERR15077120	short-read	ST147	blaNDM-1; blaOXA-48
SAMEA118365042	Klebsiella pneumoniae	LV	2023	PRJEB89896	ERR15076994	short-read	ST147	blaNDM-1; blaOXA-48
SAMEA118364996	Klebsiella pneumoniae	LV	2023	PRJEB89896	ERR15076948	short-read	ST147	blaNDM-1; blaOXA-48
SAMEA118364968	Klebsiella pneumoniae	LV	2023	PRJEB89896	ERR15076920	short-read	ST147	blaNDM-1; blaOXA-48
SAMEA118364979	Klebsiella pneumoniae	LV	2023	PRJEB89896	ERR15076931	short-read	ST147	blaNDM-1; blaOXA-48
SAMEA118365079	Klebsiella pneumoniae	LV	2023	PRJEB89896	ERR15077031	short-read	ST147	blaNDM-1; blaOXA-48
SAMEA118365106	Klebsiella pneumoniae	LV	2023	PRJEB89896	ERR15077058	short-read	ST147	blaNDM-1; blaOXA-48
SAMEA118365172	Klebsiella pneumoniae	LV	2023	PRJEB89896	ERR15077124	short-read	ST147	blaNDM-1; blaOXA-48
SAMEA118365116	Klebsiella pneumoniae	LV	2023	PRJEB89896	ERR15077068	short-read	ST147	blaNDM-1; blaOXA-48
SAMEA118365026	Klebsiella pneumoniae	LV	2023	PRJEB89896	ERR15076978	short-read	ST147	blaNDM-1; blaOXA-48
SAMEA118365051	Klebsiella pneumoniae	LV	2023	PRJEB89896	ERR15077003	short-read	ST147	blaNDM-1; blaOXA-48
SAMEA118365091	Klebsiella pneumoniae	LV	2023	PRJEB89896	ERR15077043	short-read	ST147	blaNDM-1; blaOXA-48
SAMEA118365150	Klebsiella pneumoniae	LV	2023	PRJEB89896	ERR15077102	short-read	ST147	blaNDM-1; blaOXA-48
SAMEA118365037	Klebsiella pneumoniae	LV	2023	PRJEB89896	ERR15076989	short-read	ST147	blaNDM-1; blaOXA-48
SAMEA118365076	Klebsiella pneumoniae	LV	2023	PRJEB89896	ERR15077028	short-read	ST147	blaNDM-1; blaOXA-48
SAMEA118365049	Klebsiella pneumoniae	LV	2023	PRJEB89896	ERR15077001	short-read	ST147	blaNDM-1; blaOXA-48
SAMEA118365068	Klebsiella pneumoniae	LV	2023	PRJEB89896	ERR15077020	short-read	ST147	blaNDM-1; blaOXA-48
SAMEA118365195	Klebsiella pneumoniae	LV	2023	PRJEB89896	ERR15077147	short-read	ST147	blaNDM-1; blaOXA-48
SAMEA118364967	Klebsiella pneumoniae	LV	2023	PRJEB89896	ERR15076919	short-read	ST147	blaNDM-1; blaOXA-48
SAMEA118365078	Klebsiella pneumoniae	LV	2023	PRJEB89896	ERR15077030	short-read	ST147	blaNDM-1; blaOXA-48
SAMEA118365074	Klebsiella pneumoniae	LV	2023	PRJEB89896	ERR15077026	short-read	ST147	blaNDM-1; blaOXA-48
SAMEA118365095	Klebsiella pneumoniae	LV	2023	PRJEB89896	ERR15077047	short-read	ST147	blaNDM-1; blaOXA-48
SAMEA118365075	Klebsiella pneumoniae	LV	2023	PRJEB89896	ERR15077027	short-read	ST147	blaNDM-1; blaOXA-48
SAMEA118365113	Klebsiella pneumoniae	LV	2023	PRJEB89896	ERR15077065	short-read	ST147	blaNDM-1; blaOXA-48
SAMEA118365193	Klebsiella pneumoniae	LV	2023	PRJEB89896	ERR15077145	short-read	ST147	blaNDM-1; blaOXA-48
SAMEA118365080	Klebsiella pneumoniae	LV	2023	PRJEB89896	ERR15077032	short-read	ST147	blaNDM-1; blaOXA-48
SAMEA118365104	Klebsiella pneumoniae	LV	2023	PRJEB89896	ERR15077056	short-read	ST147	blaNDM-1; blaOXA-48
SAMEA118364980	Klebsiella pneumoniae	LV	2023	PRJEB89896	ERR15076932	short-read	ST147	blaNDM-1; blaOXA-48
SAMEA118365129	Klebsiella pneumoniae	LV	2023	PRJEB89896	ERR15077081	short-read	ST147	blaNDM-1; blaOXA-48
SAMEA118365120	Klebsiella pneumoniae	LV	2023	PRJEB89896	ERR15077072	short-read	ST147	blaNDM-1; blaOXA-48
SAMEA118365146	Klebsiella pneumoniae	LV	2023	PRJEB89896	ERR15077098	short-read	ST147	blaNDM-1; blaOXA-48
SAMEA118365165	Klebsiella pneumoniae	LV	2023	PRJEB89896	ERR15077117	short-read	ST147	blaNDM-1; blaOXA-48
SAMEA118365017	Klebsiella pneumoniae	LV	2023	PRJEB89896	ERR15076969	short-read	ST147	blaNDM-1; blaOXA-48
SAMEA118365161	Klebsiella pneumoniae	LV	2023	PRJEB89896	ERR15077113	short-read	ST147	blaNDM-1; blaOXA-48
SAMEA118365008	Klebsiella pneumoniae	LV	2023	PRJEB89896	ERR15076960	short-read	ST147	blaNDM-1; blaOXA-48
SAMEA118365201	Klebsiella pneumoniae	LV	2023	PRJEB89896	ERR15077153	short-read	ST147	blaNDM-1; blaOXA-48
SAMEA118364991	Klebsiella pneumoniae	LV	2023	PRJEB89896	ERR15076943	short-read	ST147	blaNDM-1; blaOXA-48
SAMEA118365142	Klebsiella pneumoniae	LV	2023	PRJEB89896	ERR15077094	short-read	ST147	blaNDM-1; blaOXA-48
SAMEA118365191	Klebsiella pneumoniae	LV	2023	PRJEB89896	ERR15077143	short-read	ST147	blaNDM-1; blaOXA-48
SAMEA118365077	Klebsiella pneumoniae	LV	2023	PRJEB89896	ERR15077029	short-read	ST147	blaNDM-1; blaOXA-48
SAMEA118365010	Klebsiella pneumoniae	LV	2023	PRJEB89896	ERR15076962	short-read	ST147	blaNDM-1; blaOXA-48
SAMEA118365054	Klebsiella pneumoniae	LV	2023	PRJEB89896	ERR15077006	short-read	ST147	blaNDM-1; blaOXA-48
SAMEA118365099	Klebsiella pneumoniae	LV	2023	PRJEB89896	ERR15077051	short-read	ST147	blaNDM-1; blaOXA-48
SAMEA118365014	Klebsiella pneumoniae	LV	2023	PRJEB89896	ERR15076966	short-read	ST147	blaNDM-1; blaOXA-48
SAMEA118364975	Klebsiella pneumoniae	LV	2023	PRJEB89896	ERR15076927	short-read	ST147	blaNDM-1; blaOXA-48
SAMEA118365053	Klebsiella pneumoniae	LV	2023	PRJEB89896	ERR15077005	short-read	ST147	blaNDM-1; blaOXA-48
SAMEA118365083	Klebsiella pneumoniae	LV	2023	PRJEB89896	ERR15077035	short-read	ST147	blaNDM-1; blaOXA-48
SAMEA118365175	Klebsiella pneumoniae	LV	2023	PRJEB89896	ERR15077127	short-read	ST147	blaNDM-1; blaOXA-48
SAMEA118365028	Klebsiella pneumoniae	LV	2023	PRJEB89896	ERR15076980	short-read	ST147	blaNDM-1; blaOXA-48
SAMEA118365096	Klebsiella pneumoniae	LV	2023	PRJEB89896	ERR15077048	short-read	ST147	blaNDM-1; blaOXA-48
SAMEA118365154	Klebsiella pneumoniae	LV	2023	PRJEB89896	ERR15077106	short-read	ST147	blaNDM-1; blaOXA-48
SAMEA118364969	Klebsiella pneumoniae	LV	2023	PRJEB89896	ERR15076921	short-read	ST147	blaNDM-1; blaOXA-48
SAMEA118365164	Klebsiella pneumoniae	LV	2023	PRJEB89896	ERR15077116	short-read	ST147	blaNDM-1; blaOXA-48
SAMEA118365057	Klebsiella pneumoniae	LV	2023	PRJEB89896	ERR15077009	short-read	ST147	blaNDM-1; blaOXA-48
SAMEA118365081	Klebsiella pneumoniae	LV	2023	PRJEB89896	ERR15077033	short-read	ST147	blaOXA-48
SAMEA118365151	Klebsiella pneumoniae	LV	2023	PRJEB89896	ERR15077103	short-read	ST147	blaOXA-48
SAMEA118365133	Klebsiella pneumoniae	LV	2023	PRJEB89896	ERR15077085	short-read	ST147	blaOXA-48
SAMEA118365100	Klebsiella pneumoniae	LV	2023	PRJEB89896	ERR15077052	short-read	ST147	blaOXA-48
SAMEA118365131	Klebsiella pneumoniae	LV	2023	PRJEB89896	ERR15077083	short-read	ST147	blaOXA-48
SAMEA118365024	Klebsiella pneumoniae	LV	2023	PRJEB89896	ERR15076976	short-read	ST147	blaOXA-48
SAMEA118365135	Klebsiella pneumoniae	LV	2023	PRJEB89896	ERR15077087	short-read	ST147	blaOXA-48
SAMEA118365162	Klebsiella pneumoniae	LV	2023	PRJEB89896	ERR15077114	short-read	ST147	blaOXA-48
SAMEA118365058	Klebsiella pneumoniae	LV	2023	PRJEB89896	ERR15077010	short-read	ST147	blaOXA-48
SAMEA118365148	Klebsiella pneumoniae	LV	2023	PRJEB89896	ERR15077100	short-read	ST147	blaOXA-48
SAMEA118365156	Klebsiella pneumoniae	LV	2023	PRJEB89896	ERR15077108	short-read	ST147	blaOXA-48
SAMEA118364964	Klebsiella pneumoniae	LV	2023	PRJEB89896	ERR15076916	short-read	ST147	blaOXA-48
SAMEA118365211	Klebsiella pneumoniae	LV	2023	PRJEB89896	ERR15077163	short-read	ST147	blaOXA-48
SAMEA118364998	Klebsiella pneumoniae	LV	2023	PRJEB89896	ERR15076950	short-read	ST147	blaOXA-48
SAMEA118364990	Klebsiella pneumoniae	LV	2023	PRJEB89896	ERR15076942	short-read	ST147	blaOXA-48
SAMEA118365139	Klebsiella pneumoniae	LV	2023	PRJEB89896	ERR15077091	short-read	ST147	blaOXA-48
SAMEA118365128	Klebsiella pneumoniae	LV	2023	PRJEB89896	ERR15077080	short-read	ST147	blaOXA-48
SAMEA118365046	Klebsiella pneumoniae	LV	2023	PRJEB89896	ERR15076998	short-read	ST147	blaOXA-48
SAMEA118365002	Klebsiella pneumoniae	LV	2023	PRJEB89896	ERR15076954	short-read	ST147	blaOXA-48
SAMEA118364971	Klebsiella pneumoniae	LV	2023	PRJEB89896	ERR15076923	short-read	ST147	blaOXA-48
SAMEA118365004	Klebsiella pneumoniae	LV	2023	PRJEB89896	ERR15076956	short-read	ST147	blaOXA-48
SAMEA118365149	Klebsiella pneumoniae	LV	2023	PRJEB89896	ERR15077101	short-read	ST147	blaOXA-48
SAMEA118365050	Klebsiella pneumoniae	LV	2023	PRJEB89896	ERR15077002	short-read	ST147	blaOXA-48
SAMEA118365001	Klebsiella pneumoniae	LV	2023	PRJEB89896	ERR15076953	short-read	ST147	blaOXA-48
SAMEA118365157	Klebsiella pneumoniae	LV	2023	PRJEB89896	ERR15077109	short-read	ST147	blaOXA-48
SAMEA118365003	Klebsiella pneumoniae	LV	2023	PRJEB89896	ERR15076955	short-read	ST147	blaOXA-48
SAMEA118365218	Klebsiella pneumoniae	LV	2023	PRJEB89896	ERR15077170	short-read	ST147	blaOXA-48
SAMEA118364983	Klebsiella pneumoniae	LV	2023	PRJEB89896	ERR15076935	short-read	ST147	blaOXA-48
SAMEA118365084	Klebsiella pneumoniae	LV	2023	PRJEB89896	ERR15077036	short-read	ST147	blaOXA-48
SAMEA118364992	Klebsiella pneumoniae	LV	2023	PRJEB89896	ERR15076944	short-read	ST147	blaOXA-48
SAMEA118364965	Klebsiella pneumoniae	LV	2023	PRJEB89896	ERR15076917	short-read	ST147	blaOXA-48
SAMEA118365052	Klebsiella pneumoniae	LV	2023	PRJEB89896	ERR15077004	short-read	ST147	blaOXA-48
SAMEA118365019	Klebsiella pneumoniae	LV	2023	PRJEB89896	ERR15076971	short-read	ST147	blaOXA-48
SAMEA118365067	Klebsiella pneumoniae	LV	2023	PRJEB89896	ERR15077019	short-read	ST147	blaOXA-48
SAMEA118364984	Klebsiella pneumoniae	LV	2023	PRJEB89896	ERR15076936	short-read	ST147	blaOXA-48
SAMEA118365188	Klebsiella pneumoniae	LV	2023	PRJEB89896	ERR15077140	short-read	ST147	blaOXA-48
SAMEA118365176	Klebsiella pneumoniae	LV	2023	PRJEB89896	ERR15077128	short-read	ST147	blaOXA-48
SAMEA118365166	Klebsiella pneumoniae	LV	2023	PRJEB89896	ERR15077118	short-read	ST147	blaOXA-48
SAMEA118365013	Klebsiella pneumoniae	LV	2023	PRJEB89896	ERR15076965	short-read	ST147	blaOXA-48
SAMEA118365217	Klebsiella pneumoniae	LV	2023	PRJEB89896	ERR15077169	short-read	ST147	blaOXA-48
SAMEA118364966	Klebsiella pneumoniae	LV	2023	PRJEB89896	ERR15076918	short-read	ST147	blaOXA-48
SAMEA118365066	Klebsiella pneumoniae	LV	2023	PRJEB89896	ERR15077018	short-read	ST147	blaOXA-48
SAMEA118365048	Klebsiella pneumoniae	LV	2023	PRJEB89896	ERR15077000	short-read	ST147	blaOXA-48
SAMEA118365047	Klebsiella pneumoniae	LV	2023	PRJEB89896	ERR15076999	short-read	ST147	blaOXA-48
SAMEA118365033	Klebsiella pneumoniae	LV	2023	PRJEB89896	ERR15076985	short-read	ST147	blaOXA-48
SAMEA118364988	Klebsiella pneumoniae	LV	2023	PRJEB89896	ERR15076940	short-read	ST147	blaOXA-48
SAMEA118365137	Klebsiella pneumoniae	LV	2023	PRJEB89896	ERR15077089	short-read	ST147	blaOXA-48
SAMEA118365216	Klebsiella pneumoniae	LV	2023	PRJEB89896	ERR15077168	short-read	ST147	blaOXA-48
SAMEA118365153	Klebsiella pneumoniae	LV	2023	PRJEB89896	ERR15077105	short-read	ST147	blaOXA-48
SAMEA118365170	Klebsiella pneumoniae	LV	2023	PRJEB89896	ERR15077122	short-read	ST147	blaOXA-48
SAMEA118365213	Klebsiella pneumoniae	LV	2023	PRJEB89896	ERR15077165	short-read	ST147	blaOXA-48
SAMEA118365118	Klebsiella pneumoniae	LV	2023	PRJEB89896	ERR15077070	short-read	ST8282	blaNDM-1; blaOXA-48
SAMEA118365300	Klebsiella pneumoniae	LV	2024	PRJEB89896	ERR15077252	short-read	ST147	blaKPC-3; blaOXA-48
SAMEA118365299	Klebsiella pneumoniae	LV	2024	PRJEB89896	ERR15077251	short-read	ST147	blaKPC-3; blaOXA-48
SAMEA118365281	Klebsiella pneumoniae	LV	2024	PRJEB89896	ERR15077233	short-read	ST147	blaNDM-1; blaOXA-48
SAMEA118365284	Klebsiella pneumoniae	LV	2024	PRJEB89896	ERR15077236	short-read	ST147	blaNDM-1; blaOXA-48
SAMEA118365264	Klebsiella pneumoniae	LV	2024	PRJEB89896	ERR15077216	short-read	ST147	blaNDM-1; blaOXA-48
SAMEA118365226	Klebsiella pneumoniae	LV	2024	PRJEB89896	ERR15077178	short-read	ST147	blaNDM-1; blaOXA-48
SAMEA118365233	Klebsiella pneumoniae	LV	2024	PRJEB89896	ERR15077185	short-read	ST147	blaNDM-1; blaOXA-48
SAMEA118365260	Klebsiella pneumoniae	LV	2024	PRJEB89896	ERR15077212	short-read	ST147	blaNDM-1; blaOXA-48
SAMEA118365251	Klebsiella pneumoniae	LV	2024	PRJEB89896	ERR15077203	short-read	ST147	blaNDM-1; blaOXA-48
SAMEA118365198	Klebsiella pneumoniae	LV	2024	PRJEB89896	ERR15077150	short-read	ST147	blaNDM-1; blaOXA-48
SAMEA118365292	Klebsiella pneumoniae	LV	2024	PRJEB89896	ERR15077244	short-read	ST147	blaNDM-1; blaOXA-48
SAMEA118365239	Klebsiella pneumoniae	LV	2024	PRJEB89896	ERR15077191	short-read	ST147	blaNDM-1; blaOXA-48
SAMEA118365282	Klebsiella pneumoniae	LV	2024	PRJEB89896	ERR15077234	short-read	ST147	blaNDM-1; blaOXA-48
SAMEA118365280	Klebsiella pneumoniae	LV	2024	PRJEB89896	ERR15077232	short-read	ST147	blaNDM-1; blaOXA-48
SAMEA118365221	Klebsiella pneumoniae	LV	2024	PRJEB89896	ERR15077173	short-read	ST147	blaNDM-1; blaOXA-48
SAMEA118365263	Klebsiella pneumoniae	LV	2024	PRJEB89896	ERR15077215	short-read	ST147	blaNDM-1; blaOXA-48
SAMEA118365248	Klebsiella pneumoniae	LV	2024	PRJEB89896	ERR15077200	short-read	ST147	blaNDM-1; blaOXA-48
SAMEA118365228	Klebsiella pneumoniae	LV	2024	PRJEB89896	ERR15077180	short-read	ST147	blaNDM-1; blaOXA-48
SAMEA118365266	Klebsiella pneumoniae	LV	2024	PRJEB89896	ERR15077218	short-read	ST147	blaNDM-1; blaOXA-48
SAMEA118365257	Klebsiella pneumoniae	LV	2024	PRJEB89896	ERR15077209	short-read	ST147	blaNDM-1; blaOXA-48
SAMEA118365234	Klebsiella pneumoniae	LV	2024	PRJEB89896	ERR15077186	short-read	ST147	blaNDM-1; blaOXA-48
SAMEA118365219	Klebsiella pneumoniae	LV	2024	PRJEB89896	ERR15077171	short-read	ST147	blaNDM-1; blaOXA-48
SAMEA118365222	Klebsiella pneumoniae	LV	2024	PRJEB89896	ERR15077174	short-read	ST147	blaNDM-1; blaOXA-48
SAMEA118365271	Klebsiella pneumoniae	LV	2024	PRJEB89896	ERR15077223	short-read	ST147	blaNDM-1; blaOXA-48
SAMEA118365200	Klebsiella pneumoniae	LV	2024	PRJEB89896	ERR15077152	short-read	ST147	blaNDM-1; blaOXA-48
SAMEA118365223	Klebsiella pneumoniae	LV	2024	PRJEB89896	ERR15077175	short-read	ST147	blaNDM-1; blaOXA-48
SAMEA118365296	Klebsiella pneumoniae	LV	2024	PRJEB89896	ERR15077248	short-read	ST147	blaNDM-1; blaOXA-48
SAMEA118365262	Klebsiella pneumoniae	LV	2024	PRJEB89896	ERR15077214	short-read	ST147	blaNDM-1; blaOXA-48
SAMEA118365301	Klebsiella pneumoniae	LV	2024	PRJEB89896	ERR15077253	short-read	ST147	blaNDM-1; blaOXA-48
SAMEA118365270	Klebsiella pneumoniae	LV	2024	PRJEB89896	ERR15077222	short-read	ST147	blaNDM-1; blaOXA-48
SAMEA118365297	Klebsiella pneumoniae	LV	2024	PRJEB89896	ERR15077249	short-read	ST147	blaNDM-1; blaOXA-48
SAMEA118365247	Klebsiella pneumoniae	LV	2024	PRJEB89896	ERR15077199	short-read	ST147	blaNDM-1; blaOXA-48
SAMEA118365231	Klebsiella pneumoniae	LV	2024	PRJEB89896	ERR15077183	short-read	ST147	blaNDM-1; blaOXA-48
SAMEA118365274	Klebsiella pneumoniae	LV	2024	PRJEB89896	ERR15077226	short-read	ST147	blaNDM-1; blaOXA-48
SAMEA118365245	Klebsiella pneumoniae	LV	2024	PRJEB89896	ERR15077197	short-read	ST147	blaNDM-1; blaOXA-48
SAMEA118365265	Klebsiella pneumoniae	LV	2024	PRJEB89896	ERR15077217	short-read	ST147	blaNDM-1; blaOXA-48
SAMEA118365254	Klebsiella pneumoniae	LV	2024	PRJEB89896	ERR15077206	short-read	ST147	blaNDM-1; blaOXA-48
SAMEA118365275	Klebsiella pneumoniae	LV	2024	PRJEB89896	ERR15077227	short-read	ST147	blaNDM-1; blaOXA-48
SAMEA118365276	Klebsiella pneumoniae	LV	2024	PRJEB89896	ERR15077228	short-read	ST147	blaNDM-1; blaOXA-48
SAMEA118365286	Klebsiella pneumoniae	LV	2024	PRJEB89896	ERR15077238	short-read	ST147	blaNDM-1; blaOXA-48
SAMEA118365196	Klebsiella pneumoniae	LV	2024	PRJEB89896	ERR15077148	short-read	ST147	blaNDM-1; blaOXA-48
SAMEA118365250	Klebsiella pneumoniae	LV	2024	PRJEB89896	ERR15077202	short-read	ST147	blaNDM-1; blaOXA-48
SAMEA118365246	Klebsiella pneumoniae	LV	2024	PRJEB89896	ERR15077198	short-read	ST147	blaNDM-1; blaOXA-48
SAMEA118365197	Klebsiella pneumoniae	LV	2024	PRJEB89896	ERR15077149	short-read	ST147	blaNDM-1; blaOXA-48
SAMEA118365242	Klebsiella pneumoniae	LV	2024	PRJEB89896	ERR15077194	short-read	ST147	blaNDM-1; blaOXA-48
SAMEA118365285	Klebsiella pneumoniae	LV	2024	PRJEB89896	ERR15077237	short-read	ST147	blaNDM-1; blaOXA-48
SAMEA118365240	Klebsiella pneumoniae	LV	2024	PRJEB89896	ERR15077192	short-read	ST147	blaNDM-1; blaOXA-48
SAMEA118365220	Klebsiella pneumoniae	LV	2024	PRJEB89896	ERR15077172	short-read	ST147	blaNDM-1; blaOXA-48
SAMEA118365238	Klebsiella pneumoniae	LV	2024	PRJEB89896	ERR15077190	short-read	ST147	blaNDM-1; blaOXA-48
SAMEA118365210	Klebsiella pneumoniae	LV	2024	PRJEB89896	ERR15077162	short-read	ST147	blaNDM-1; blaOXA-48
SAMEA118365232	Klebsiella pneumoniae	LV	2024	PRJEB89896	ERR15077184	short-read	ST147	blaNDM-1; blaOXA-48
SAMEA118365224	Klebsiella pneumoniae	LV	2024	PRJEB89896	ERR15077176	short-read	ST147	blaNDM-1; blaOXA-48
SAMEA118365256	Klebsiella pneumoniae	LV	2024	PRJEB89896	ERR15077208	short-read	ST147	blaNDM-1; blaOXA-48
SAMEA118365199	Klebsiella pneumoniae	LV	2024	PRJEB89896	ERR15077151	short-read	ST147	blaNDM-1; blaOXA-48
SAMEA118365267	Klebsiella pneumoniae	LV	2024	PRJEB89896	ERR15077219	short-read	ST147	blaNDM-1; blaOXA-48
SAMEA118365236	Klebsiella pneumoniae	LV	2024	PRJEB89896	ERR15077188	short-read	ST147	blaNDM-1; blaOXA-48
SAMEA118365237	Klebsiella pneumoniae	LV	2024	PRJEB89896	ERR15077189	short-read	ST147	blaNDM-1; blaOXA-48
SAMEA118365225	Klebsiella pneumoniae	LV	2024	PRJEB89896	ERR15077177	short-read	ST147	blaNDM-1; blaOXA-48
SAMEA118365272	Klebsiella pneumoniae	LV	2024	PRJEB89896	ERR15077224	short-read	ST147	blaOXA-48
SAMEA118365243	Klebsiella pneumoniae	LV	2024	PRJEB89896	ERR15077195	short-read	ST147	blaOXA-48
SAMEA118365273	Klebsiella pneumoniae	LV	2024	PRJEB89896	ERR15077225	short-read	ST147	blaOXA-48
SAMEA118365244	Klebsiella pneumoniae	LV	2024	PRJEB89896	ERR15077196	short-read	ST147	blaOXA-48
SAMEA118365277	Klebsiella pneumoniae	LV	2024	PRJEB89896	ERR15077229	short-read	ST147	blaOXA-48
SAMEA118365249	Klebsiella pneumoniae	LV	2024	PRJEB89896	ERR15077201	short-read	ST147	blaOXA-48
SAMEA118365295	Klebsiella pneumoniae	LV	2024	PRJEB89896	ERR15077247	short-read	ST147	blaOXA-48
SAMEA118365235	Klebsiella pneumoniae	LV	2024	PRJEB89896	ERR15077187	short-read	ST147	blaOXA-48
SAMEA118365241	Klebsiella pneumoniae	LV	2024	PRJEB89896	ERR15077193	short-read	ST147	blaOXA-48
SAMEA118365303	Klebsiella pneumoniae	LV	2024	PRJEB89896	ERR15077255	short-read	ST147	blaOXA-48
SAMEA118365283	Klebsiella pneumoniae	LV	2024	PRJEB89896	ERR15077235	short-read	ST147	blaOXA-48
SAMEA118365259	Klebsiella pneumoniae	LV	2024	PRJEB89896	ERR15077211	short-read	ST147	blaOXA-48
SAMEA118365291	Klebsiella pneumoniae	LV	2024	PRJEB89896	ERR15077243	short-read	ST147	blaOXA-48
SAMEA118365227	Klebsiella pneumoniae	LV	2024	PRJEB89896	ERR15077179	short-read	ST147	blaOXA-48
SAMEA118365255	Klebsiella pneumoniae	LV	2024	PRJEB89896	ERR15077207	short-read	ST147	blaOXA-48
SAMEA118365261	Klebsiella pneumoniae	LV	2024	PRJEB89896	ERR15077213	short-read	ST147	blaOXA-48
SAMN42996473	Klebsiella pneumoniae	NL	2022	PRJNA1143178	SRR30106320	short-read	ST147	blaOXA-48
SAMN31807508	Klebsiella pneumoniae	NL	2022	PRJNA903550	SRR22352324	short-read	ST147	blaNDM-1; blaOXA-48
SAMN38223566	Klebsiella pneumoniae	NL	2022	PRJNA903550	SRR26803413	short-read	ST147	blaNDM-1; blaOXA-48
SAMN38223586	Klebsiella pneumoniae	NL	2022	PRJNA903550	SRR26803391	short-read	ST147	blaNDM-1; blaOXA-48
SAMN31807513	Klebsiella pneumoniae	NL	2022	PRJNA903550	SRR22352318	short-read	ST147	blaNDM-1; blaOXA-48
SAMN38223561	Klebsiella pneumoniae	NL	2022	PRJNA903550	SRR26803418	short-read	ST147	blaOXA-48
SAMN39950672	Klebsiella pneumoniae	NL	2023	PRJNA1076808	SRR27977069	short-read	ST147	blaNDM-1; blaOXA-48
SAMN39950607	Klebsiella pneumoniae	NL	2023	PRJNA1076808	SRR27977293	short-read	ST147	blaOXA-48
SAMN42996490	Klebsiella pneumoniae	NL	2023	PRJNA1143178	SRR30106302	short-read	ST147	blaNDM-1; blaOXA-48
SAMN42996487	Klebsiella pneumoniae	NL	2023	PRJNA1143178	SRR30106305	short-read	ST147	blaNDM-1; blaOXA-48
SAMN42996492	Klebsiella pneumoniae	NL	2023	PRJNA1143178	SRR30106299	short-read	ST147	blaNDM-1; blaOXA-48
SAMEA118423825	Klebsiella pneumoniae	NL	2023	PRJEB89771	ERR15093480	short-read	ST147	blaNDM-1; blaOXA-48
SAMEA118423827	Klebsiella pneumoniae	NL	2024	PRJEB89771	ERR15093490	short-read	ST147	blaNDM-1; blaOXA-48
SAMEA118423830	Klebsiella pneumoniae	NL	2024	PRJEB89771	ERR15093530	short-read	ST147	blaNDM-1; blaOXA-48
SAMEA118423826	Klebsiella pneumoniae	NL	2024	PRJEB89771	ERR15093489	short-read	ST147	blaNDM-1; blaOXA-48
SAMEA118423828	Klebsiella pneumoniae	NL	2024	PRJEB89771	ERR15093524	short-read	ST147	blaNDM-1; blaOXA-48
SAMEA118423824	Klebsiella pneumoniae	NL	2024	PRJEB89771	ERR15093474	short-read	ST147	blaOXA-48
SAMEA118423829	Klebsiella pneumoniae	NL	2024	PRJEB89771	ERR15093528	short-read	ST147	blaOXA-48
SAMEA116121721	Klebsiella pneumoniae	SE	2022	PRJEB76821	ERR13763613	short-read	ST147	blaNDM-1; blaOXA-48
SAMEA116121899	Klebsiella pneumoniae	SE	2022	PRJEB76821	ERR13763791	short-read	ST147	blaNDM-1; blaOXA-48
SAMEA116121791	Klebsiella pneumoniae	SE	2022	PRJEB76821	ERR13763683	short-read	ST147	blaNDM-1; blaOXA-48
SAMEA116121733	Klebsiella pneumoniae	SE	2022	PRJEB76821	ERR13763625	short-read	ST147	blaNDM-1; blaOXA-48
SAMEA116121820	Klebsiella pneumoniae	SE	2022	PRJEB76821	ERR13763712	short-read	ST147	blaNDM-1; blaOXA-48
SAMEA116121735	Klebsiella pneumoniae	SE	2022	PRJEB76821	ERR13763627	short-read	ST147	blaNDM-1; blaOXA-48
SAMEA116121727	Klebsiella pneumoniae	SE	2022	PRJEB76821	ERR13763619	short-read	ST147	blaNDM-1; blaOXA-48
SAMEA116121722	Klebsiella pneumoniae	SE	2022	PRJEB76821	ERR13763614	short-read	ST147	blaOXA-48
SAMEA118362353	Klebsiella pneumoniae	SE	2023	PRJEB76821	ERR15074768	short-read	ST147	blaNDM-1; blaOXA-48
SAMEA118362354	Klebsiella pneumoniae	SE	2024	PRJEB76821	ERR15074770	short-read	ST147	blaNDM-1; blaOXA-48
SAMEA118362355	Klebsiella pneumoniae	SE	2024	PRJEB76821	ERR15074769	short-read	ST147	blaOXA-48
SAMEA118422082	Klebsiella pneumoniae	LT	2023	PRJEB89771	ERR15092892	long-read	ST147	blaOXA-48
SAMEA118422079	Klebsiella pneumoniae	LT	2023	PRJEB89771	ERR15092889	long-read	ST29	blaOXA-48
SAMEA118422071	Klebsiella pneumoniae	LT	2023	PRJEB89771	ERR15092791	long-read	ST392	blaOXA-48
SAMEA118422058	Klebsiella pneumoniae	LT	2023	PRJEB89771	ERR15092779	long-read	ST392	blaOXA-48
SAMEA118422062	Klebsiella pneumoniae	LT	2023	PRJEB89771	ERR15093200	long-read	ST392	blaOXA-48
SAMEA118422051	Klebsiella pneumoniae	LT	2023	PRJEB89771	ERR15092772	long-read	ST45	blaOXA-48
SAMEA118422041	Klebsiella pneumoniae	LT	2023	PRJEB89771	ERR15092762	long-read	ST45	blaOXA-48
SAMEA118422084	Klebsiella pneumoniae	LT	2024	PRJEB89771	ERR15092894	long-read	ST147	blaNDM-1; blaOXA-48
SAMEA118422080	Klebsiella pneumoniae	LT	2024	PRJEB89771	ERR15092890	long-read	ST15	blaOXA-48
SAMEA118422073	Klebsiella pneumoniae	LT	2024	PRJEB89771	ERR15092883	long-read	ST392	blaOXA-48
SAMEA118422069	Klebsiella pneumoniae	LT	2024	PRJEB89771	ERR15092789	long-read	ST392	blaOXA-48
SAMEA118422064	Klebsiella pneumoniae	LT	2024	PRJEB89771	ERR15092784	long-read	ST392	blaOXA-48
SAMEA118422054	Klebsiella pneumoniae	LT	2024	PRJEB89771	ERR15092775	long-read	ST4110	blaOXA-48
SAMEA118422034	Klebsiella pneumoniae	LT	2024	PRJEB89771	ERR15092747	long-read	ST45	blaOXA-48
SAMEA118422040	Klebsiella pneumoniae	LT	2024	PRJEB89771	ERR15092761	long-read	ST45	blaOXA-48
SAMEA118422043	Klebsiella pneumoniae	LT	2024	PRJEB89771	ERR15092764	long-read	ST45	blaOXA-48
SAMEA118422044	Klebsiella pneumoniae	LT	2024	PRJEB89771	ERR15092765	long-read	ST45	blaOXA-48
SAMEA118366651	Klebsiella pneumoniae	LV	2022	PRJEB89896	ERR15077664	long-read	ST147	blaNDM-1; blaOXA-48
SAMEA118366650	Klebsiella pneumoniae	LV	2022	PRJEB89896	ERR15077663	long-read	ST147	blaNDM-1; blaOXA-48
SAMEA118366678	Klebsiella pneumoniae	LV	2023	PRJEB89896	ERR15077691	long-read	ST147	blaNDM-1; blaOXA-48
SAMEA118366677	Klebsiella pneumoniae	LV	2023	PRJEB89896	ERR15077690	long-read	ST147	blaNDM-1; blaOXA-48
SAMEA118366653	Klebsiella pneumoniae	LV	2023	PRJEB89896	ERR15077667	long-read	ST147	blaNDM-1; blaOXA-48
SAMEA118366658	Klebsiella pneumoniae	LV	2023	PRJEB89896	ERR15077672	long-read	ST147	blaNDM-1; blaOXA-48
SAMEA118366659	Klebsiella pneumoniae	LV	2023	PRJEB89896	ERR15077673	long-read	ST147	blaNDM-1; blaOXA-48
SAMEA118366662	Klebsiella pneumoniae	LV	2023	PRJEB89896	ERR15077676	long-read	ST147	blaNDM-1; blaOXA-48
SAMEA118366673	Klebsiella pneumoniae	LV	2023	PRJEB89896	ERR15077665	long-read	ST147	blaOXA-48
SAMEA118366652	Klebsiella pneumoniae	LV	2023	PRJEB89896	ERR15077666	long-read	ST147	blaOXA-48
SAMEA118366654	Klebsiella pneumoniae	LV	2023	PRJEB89896	ERR15077668	long-read	ST147	blaOXA-48
SAMEA118366656	Klebsiella pneumoniae	LV	2023	PRJEB89896	ERR15077670	long-read	ST147	blaOXA-48
SAMEA118366661	Klebsiella pneumoniae	LV	2023	PRJEB89896	ERR15077675	long-read	ST147	blaOXA-48
SAMEA118366660	Klebsiella pneumoniae	LV	2023	PRJEB89896	ERR15077674	long-read	ST147	blaOXA-48
SAMEA118366674	Klebsiella pneumoniae	LV	2024	PRJEB89896	ERR15077680	long-read	ST147	blaKPC-3; blaOXA-48
SAMEA118366663	Klebsiella pneumoniae	LV	2024	PRJEB89896	ERR15077677	long-read	ST147	blaNDM-1; blaOXA-48
SAMEA118366672	Klebsiella pneumoniae	LV	2024	PRJEB89896	ERR15077689	long-read	ST147	blaNDM-1; blaOXA-48
SAMEA118366669	Klebsiella pneumoniae	LV	2024	PRJEB89896	ERR15077686	long-read	ST147	blaNDM-1; blaOXA-48
SAMEA118366668	Klebsiella pneumoniae	LV	2024	PRJEB89896	ERR15077685	long-read	ST147	blaNDM-1; blaOXA-48
SAMEA118366671	Klebsiella pneumoniae	LV	2024	PRJEB89896	ERR15077688	long-read	ST147	blaNDM-1; blaOXA-48
SAMEA118366675	Klebsiella pneumoniae	LV	2024	PRJEB89896	ERR15077678	long-read	ST147	blaNDM-1; blaOXA-48
SAMEA118366665	Klebsiella pneumoniae	LV	2024	PRJEB89896	ERR15077681	long-read	ST147	blaNDM-1; blaOXA-48
SAMEA118366666	Klebsiella pneumoniae	LV	2024	PRJEB89896	ERR15077682	long-read	ST147	blaOXA-48
SAMEA118366670	Klebsiella pneumoniae	LV	2024	PRJEB89896	ERR15077687	long-read	ST147	blaOXA-48
SAMEA118366657	Klebsiella pneumoniae	LV	2024	PRJEB89896	ERR15077671	long-read	ST147	blaOXA-48
SAMEA118366664	Klebsiella pneumoniae	LV	2024	PRJEB89896	ERR15077679	long-read	ST147	blaOXA-48
SAMEA118366676	Klebsiella pneumoniae	LV	2024	PRJEB89896	ERR15077684	long-read	ST147	blaOXA-48
SAMEA118366667	Klebsiella pneumoniae	LV	2024	PRJEB89896	ERR15077683	long-read	ST147	blaOXA-48
SAMEA118366655	Escherichia coli	LV	2023	PRJEB89896	ERR15077669	long-read	ST361	blaKPC-3; blaNDM-5; blaOXA-48
